# Supplementary material for: Effect of Three Commercial Formulations Containing Effective Microorganisms (EM) on Diflufenican and Flurochloridone Degradation in Soil
Source: Molecules. 2022 Jul 16;27(14):4541. doi: 10.3390/molecules27144541 (PMC9319521; doi:10.3390/molecules27144541)
Supplement: Supplementary file 1 [file molecules-27-04541-s001.zip]

Archive with 1 entries (1 files):
- molecules-1821487-supplementary.pdf
